# Supplementary material for: Pathological Findings in Eurasian Otters (Lutra lutra) Found Dead between 2015−2020 in Schleswig-Holstein, Germany
Source: Animals (Basel). 2021 Dec 28;12(1):59. doi: 10.3390/ani12010059 (PMC8749874; doi:10.3390/ani12010059)
Supplement: Supplementary file 1 [file animals-12-00059-s001.zip]

Archive with 1 entries (1 files):
- animals-1524996-supplementary.pdf
